# Supplementary material for: More Than One-to-Four via 2R: Evidence of an Independent Amphioxus Expansion and Two-Gene Ancestral Vertebrate State for MyoD-Related Myogenic Regulatory Factors (MRFs)
Source: Mol Biol Evol. 2020 Jun 10;37(10):2966–82. doi: 10.1093/molbev/msaa147 (PMC7530620; doi:10.1093/molbev/msaa147)
Supplement: msaa147_supplementary_data [file msaa147_supplementary_data.zip]

Archive with 3 entries (3 files):
- supplementary_information.pdf
- supplementarytable1.xlsx
- supplementarytable2.xlsx
