# Supplementary material for: More Than One-to-Four via 2R: Evidence of an Independent Amphioxus Expansion and Two-Gene Ancestral Vertebrate State for MyoD-Related Myogenic Regulatory Factors (MRFs)
Source: Mol Biol Evol. 2020 Jun 10;37(10):2966–82. doi: 10.1093/molbev/msaa147 (PMC7530620; doi:10.1093/molbev/msaa147)
Supplement: msaa147_supplementary_data [file msaa147_supplementary_data.zip › supplementarytable2.xlsx]

## Sheet: a) Paralogons by locus
LOCUS	MYOG LOCUS								MYOD (AND MYF7) LOCUS							MYF5 AND MYF6 LOCUS							GHOST LOCUS
SPECIES	HUMAN	MOUSE	CHICKEN	GAR	ZEBRAFISH				HUMAN	MOUSE		CHICKEN	GAR	ZEBRAFISH		HUMAN	MOUSE		CHICKEN	GAR	ZEBRAFISH		HUMAN	MOUSE	CHICKEN		GAR		ZEBRAFISH
CHROMOSOME	1	1	26	3	11	23	6	8	11	7	2	5	27	25	7	12	10	6	1	8	4	18	19	7	KZ626836.1	33	JH591442	JH591432	3
MRF	MYOG	MYOG	MYOG	MYOG	MYOG	-	-	-	MYOD	MYOD	-	MYOD	MYOD & MYF7	MYOD1	-	MYF5 & MYF6	MYF5 & MYF6	-	MYF5 & MYF6	MYF5 & MYG6	MYF5 & MYF6	-	-	-	-	-	-	-	-
GYS	GYS2	-	-	-	-	-	-	-	-	-	-	-	-	-	-	-	-	GYS2	GYS2	GYS2	GYS2	-	GYS1	GYS1	-	GYS1	-	-	GYS1
MYBPH	MYBPH; MYBPHL	MYBPH	MYBPH	MYBPH	-	MYBPHA	MYBPHB	-	MYBPC3	-	MYBPC3	MYBPC3	MYBPC3	-	-	MYBPC1	MYBPC1	-	MYBPC1; MYBPC2	MYBPC1	MYBPC1	-	MYBPC2	MYBPC2	-	-	MYBPC2	-	MYBPC2A
ALX	ALX3	-	ALX3	ALX3	-	-	-	ALX3	ALX4	-	ALX4	ALX4	ALX4	-	ALX4A	ALX1	ALX1	-	ALX1	ALX1	-	ALX1; ALX4B	-	-	-	-	-	-	-
KCNC	KCNC4	-	KCNC4	-	-	-	-	KCNC4	KCNC1	-	-	KCNC1	KCNC1	KCNC1B	KCNC1A	KCNC2	KCNC2	-	KCNC2	KCNC2	KCNC2	-	KCNC3	KCNC3	-	KCNC3	-	KCNC3	KCNC3A
TNNT	TNNT2	TNNT2	TNNT2	TNNT2B	-	TNNT2A	TNNT2B	-	TNNT3	TNNT3	-	TNNT3	TNNT3	TNNT2D TNNT3A	TNNT3B	-	-	-	-	TNNT2C	TNNT2E TNNT2C	-	TNNT1	TNNT1	TNNT1	-	-	-	TNNT1
TNNI	TNNI1	TNNI1	TNNI1	TNNI1	-	TNNI1A	TNNI1B	-	TNNI2	TNNI2	-	TNNI2	TNNI2	TNNI2A1-4 TNNI4B1&2	TNNI2B1 TNNI2B2	-	-	-	-	TNNI3	TNNI1D	TNNI1C	TNNI3	TNNI3	-	-	-	-	-
PHLDA	PHLDA3	PHLDA3	PHLDA3	PHLDA3	-	PHLDA3	-	-	PHLDA2	PHLDA2	-	PHLDA2	PHLDA2	PHLDA2	-	PHLDA1	PHLDA1	-	PHLDA1	-	PHLDA1	-	-	-	-	-	-	-	-
CSRP	CSRP1	-	CSRP1	CSRP1	-	CSRP1A	CSRP1B	-	CSRP3	CSRP3; CSRP1	-	CSRP3	CSRP3	-	CSRP3	CSRP2	CSRP2	-	CSRP2	CSRP2	CSRP2	-	-	-	-	-	-	-	-
NAV	NAV1	NAV1	NAV1 (X2)	NAV1	-	NAV1A	NAV1B	-	NAV2	NAV2	-	NAV2	NAV2	NAV2B	NAV2A	NAV3	NAV3	-	NAV3	NAV3	NAV3	-	-	-	-	-	-	-	-
LGR	LGR6	LGR6	LGR6	LGR6	-	LGR6	-	-	LGR4	-	LGR4	LGR4	LGR4	-	LGR4	LGR5	LGR5	-	LGR5	LGR5	-	-	-	-	-	-	-	-	-
PPP1R12	PPP1R12B	PPP1R12B	PPP1R12B	PPP1R12B	-	PPP1R12-	PPP1R12C	-	-	-	-	-	-	-	-	PPP1R12A	PPP1R12A	-	PPP1R12A	PPP1R12A	PPP1R12A	-	PPP1R12C	PPP1R12C	PPP1R12C	-	-	-	-
PPFIA	PPFIA4	PPFIA4	PPFIA4	PPFIA4	PPFIA4	-	-	-	PPFIA1	PPFIA1	-	PPFIA1	PPFIA1	-	-	PPFIA2	PPFIA2	-	PPFIA2	PPFIA2	PPFIA3	PPFIA1	PPFIA3	PPFIA3	-	-	-	-	PPFIA3
BTG	BTG2	-	BTG2	BTG2	-	-	-	-	-	BTG2	-	-	-	-	-	BTG1	BTG1	-	BTG1	BTG1	BTG1	-	-	-	-	-	-	-	-
OPTC/EPYC	OPTC	OPTC	OPTC	OPTC	OPTC	-	-	-	-	-	-	-	-	-	-	EPYC	EPYC	-	EPYC	EPYC	EPYC	-	-	-	-	-	-	-	-
SOX-D	SOX13	SOX13	SOX13	SOX13	SOX13	-	-	-	SOX6	SOX6	-	SOX6	SOX6	-	SOX6	SOX5	-	SOX5	SOX5	SOX5	SOX5	-	-	-	-	-	-	-	-
PLEKHA	PLEKHA6	PLEKHA6	PLEKHA6	PLEKHA6	PLEKHA6	-	-	-	PLEKHA7	PLEKHA7	-	PLEKHA7	PLEKHA7	-	PLEKHA7B	PLEKHA5	-	PLEKHA5	PLEKHA5	PLEKHA5	PLEKHA5	PLEKHA7A	PLEKHA4	PLEKHA4	-	-	PLEKHA4	-	-
MDM	MDM4	MDM4	MDM4	MDM4	MDM4	-	-	-	-	-	-	-	-	-	-	MDM2	MDM2	-	MDM2	MDM2	MDM2	-	-	-	-	-	-	-	-
AVPR1	AVPR1B	AVPR1B	AVPR1B	-	-	-	-	-	-	-	-	-	-	AVPR1AA	-	AVPR1A	AVPR1A	-	AVPR1A	AVPR1A	AVPR1AB	-	-	-	-	-	-	-	-
BCAT	-	-	-	-	-	-	-	-	-	-	-	-	-	-	-	BCAT1	-	BCAT1	BCAT1	BCAT1	BCAT1	-	BCAT2	BCAT2	-	-	-	-	BCAT2
TH-PAH	-	-	-	-	-	-	-	-	TH	TH	-	TH	TH	TH1	-	PAH	PAH	-	PAH	PAH	TH2; PAH	-	-	-	-	-	-	-	-
PPFIBP	-	-	-	-	-	-	-	-	PPFIBP2	PPFIBP2	-	PPFIBP2	PPFIBP2	PPFIBP2B	-	PPFIBP1	-	PPFIBP1	PPFIBP1	PPFIBP1	PPFIBP1A	PPFIBP2A	-	-	-	-	-	-	-
TPH	-	-	-	-	-	-	-	-	TPH1	TPH1	-	TPH1	TPH1	TPH1A	TPH1B	TPH2	TPH2	-	TPH2	TPH2	-	TPH2	-	-	-	-	-	-	-
OTOG	-	-	-	-	-	-	-	-	OTOG	OTOG	-	OTOG	OTOG	-	OTOG	OTOGL	OTOGL		OTOGL	OTOGL	-	OTOGL	-	-	-	-	-	-	-
FTL/FTH	-	-	-	-	-	-	-	-	FTH1	-	-	FTL, FTH	FTH	FTH1B; FTH2	FTH1A	-	-	-	-	-	-	-	FTL	FTL	-	-	-	-	FTHL

## Sheet: b) Paralogons by species
Paralogon gene family (with inferred 2R origin)	HUMAN				MOUSE						CHICKEN					GAR					ZEBRAFISH
	1	11	12	19	1	7	2	10	6	7	26	5	1	KZ626836.1	33	3	27	8	JH591442	JH591432	11	23	6	8	25	7	4	18	3
MRF	MYOG	MYOD	MYF5 & MYF6	-	MYOG	MYOD	-	MYF5 & MYF6	-	-	MYOG	MYOD	MYF5 & MYF6	-	-	MYOG	MYOD & MYF7	MYF5 & MYG6	-	-	MYOG	-	-	-	MYOD1	-	MYF5 & MYF6	-	-
GYS	GYS2	-	-	GYS1	-	-	-	-	GYS2	GYS1	-	-	GYS2	-	GYS1	-	-	GYS2			-	-	-		-	-	GYS2	-	GYS1
MYBPH	MYBPH; MYBPHL	MYBPC3	MYBPC1	MYBPC2	MYBPH	-	MYBPC3	MYBPC1	-	MYBPC2	MYBPH	MYBPC3	MYBPC1; MYBPC2	-	-	MYBPH	MYBPC3	MYBPC1	MYBPC2		-	MYBPHA	MYBPHB		-	-	MYBPC1	-	MYBPC2A
ALX	ALX3	ALX4	ALX1	-	-	-	ALX4	ALX1	-	-	ALX3	ALX4	ALX1	-	-	ALX3	ALX4	ALX1			-	-	-	ALX3	-	ALX4A	-	ALX1; ALX4B	-
KCNC	KCNC4	KCNC1	KCNC2	KCNC3	-	-	-	KCNC2	-	KCNC3	KCNC4	KCNC1	KCNC2	-	KCNC3	-	KCNC1	KCNC2		KCNC3	-	-	-	KCNC4	KCNC1B	KCNC1A	KCNC2	-	KCNC3A
TNNT	TNNT2	TNNT3	-	TNNT1	TNNT2	TNNT3	-	-	-	TNNT1	TNNT2	TNNT3	-	TNNT1	-	TNNT2B	TNNT3	TNNT2C			-	TNNT2A	TNNT2B		TNNT2D; TNNT3A	TNNT3B	TNNT2E&C	-	TNNT1
TNNI	TNNI1	TNNI2	-	TNNI3	TNNI1	TNNI2	-	-	-	TNNI3	TNNI1	TNNI2	-	-	-	TNNI1	TNNI2	TNNI3			-	TNNI1A	TNNI1B		TNNI2A1-4; TNNI4B1&2	TNNI2B1&2	TNNI1D	TNNI1C	-
PHLDA	PHLDA3	PHLDA2	PHLDA1	-	PHLDA3	PHLDA2	-	PHLDA1	-	-	PHLDA3	PHLDA2	PHLDA1	-	-	PHLDA3	PHLDA2	-			-	PHLDA3	-		PHLDA2	-	PHLDA1	-	-
CSRP	CSRP1	CSRP3	CSRP2	-	-	CSRP3; CSRP1	-	CSRP2	-	-	CSRP1	CSRP3	CSRP2	-	-	CSRP1	CSRP3	CSRP2			-	CSRP1A	CSRP1B		-	CSRP3	CSRP2	-	-
NAV	NAV1	NAV2	NAV3	-	NAV1	NAV2	-	NAV3	-	-	NAV1 (X2)	NAV2	NAV3	-	-	NAV1	NAV2	NAV3			-	NAV1A	NAV1B		NAV2B	NAV2A	NAV3	-	-
LGR	LGR6	LGR4	LGR5	-	LGR6	-	LGR4	LGR5	-	-	LGR6	LGR4	LGR5	-	-	LGR6	LGR4	LGR5			-	LGR6	-		-	LGR4	-	-	-
PPP1R12	PPP1R12B	-	PPP1R12A	PPP1R12C	PPP1R12B	-	-	PPP1R12A	-	PPP1R12C	PPP1R12B	-	PPP1R12A	PPP1R12C	-	PPP1R12B	-	PPP1R12A			-	PPP1R12-	PPP1R12C		-	-	PPP1R12A	-	-
PPFIA	PPFIA4	PPFIA1	PPFIA2	PPFIA3	PPFIA4	PPFIA1	-	PPFIA2	-	PPFIA3	PPFIA4	PPFIA1	PPFIA2	-	-	PPFIA4	PPFIA1	PPFIA2			PPFIA4	-	-		-	-	PPFIA3	PPFIA1	PPFIA3
BTG	BTG2	-	BTG1	-	-	BTG2	-	BTG1	-	-	BTG2	-	BTG1	-	-	BTG2		BTG1			-	-	-		-	-	BTG1	-	-
OPTC/EPYC	OPTC	-	EPYC	-	OPTC	-	-	EPYC	-	-	OPTC	-	EPYC	-	-	OPTC	-	EPYC			OPTC	-	-		-	-	EPYC	-	-
SOX-D	SOX13	SOX6	SOX5	-	SOX13	SOX6	-	-	SOX5	-	SOX13	SOX6	SOX5	-	-	SOX13	SOX6	SOX5			SOX13	-	-		-	SOX6	SOX5	-	-
PLEKHA	PLEKHA6	PLEKHA7	PLEKHA5	PLEKHA4	PLEKHA6	PLEKHA7	-	-	PLEKHA5	PLEKHA4	PLEKHA6	PLEKHA7	PLEKHA5	-	-	PLEKHA6	PLEKHA7	PLEKHA5	PLEKHA4		PLEKHA6	-	-		-	PLEKHA7B	PLEKHA5	PLEKHA7A	-
MDM	MDM4	-	MDM2	-	MDM4	-	-	MDM2	-	-	MDM4	-	MDM2	-	-	MDM4	-	MDM2			MDM4	-	-		-	-	MDM2	-	-
AVPR1	AVPR1B	-	AVPR1A	-	AVPR1B	-	-	AVPR1A	-	-	AVPR1B	-	AVPR1A	-	-	-	-	AVPR1A			-	-	-		AVPR1AA	-	AVPR1AB	-	-
BCAT	-	-	BCAT1	BCAT2	-	-	-	-	BCAT1	BCAT2	-	-	BCAT1	-	-	-	-	BCAT1			-	-	-		-	-	BCAT1	-	BCAT2
TH-PAH	-	TH	PAH	-	-	TH	-	PAH	-	-	-	TH	PAH	-	-	-	TH	PAH			-	-	-		TH1	-	TH2; PAH	-	-
PPFIBP	-	PPFIBP2	PPFIBP1	-	-	PPFIBP2	-	-	PPFIBP1	-	-	PPFIBP2	PPFIBP1	-	-	-	PPFIBP2	PPFIBP1			-	-	-		PPFIBP2B	-	PPFIBP1A	PPFIBP2A	-
TPH	-	TPH1	TPH2	-	-	TPH1	-	TPH2	-	-	-	TPH1	TPH2	-	-	-	TPH1	TPH2			-	-	-		TPH1A	TPH1B	-	TPH2	-
(locus-type markers)																					-	-
OTOG	-	OTOG	OTOGL	-	-	OTOG	-	OTOGL	-	-	-	OTOG	OTOGL	-	-	-	OTOG	OTOGL			-	-	-		-	OTOG	-	OTOGL	-
FTL/FTH	-	FTH1	-	FTL	-	-	-	-		FTL	-	FTL, FTH	-	-	-	-	FTL	-			-	-	-		FTH1B; FTH2	FTH1A	-	-	FTHL

## Sheet: c) Gene family citations
Gene family	Citation providing phylogenetic evidence of paralogy
GYS	http://www.ensembl.org/Homo_sapiens/Gene/Compara_Paralog?db=core;g=ENSG00000111713;r=12:21536189-21604847;t=ENST00000261195
MYBPH	https://www.ncbi.nlm.nih.gov/pmc/articles/PMC6298421/
ALX	https://onlinelibrary.wiley.com/doi/full/10.1111/j.1525-142X.2011.00489.x
KCNC	https://link.springer.com/article/10.1007/s12031-013-0192-4
TNNT	https://www.sciencedirect.com/science/article/pii/S0378111998002145
TNNI	https://onlinelibrary.wiley.com/doi/full/10.1002/cm.21281
PHLDA	http://www.ensembl.org/Homo_sapiens/Gene/Compara_Paralog?db=core;g=ENSG00000174307;r=1:201464383-201469237
CSRP	http://www.ensembl.org/Homo_sapiens/Gene/Compara_Paralog?db=core;g=ENSG00000175183;r=12:76858715-76879060
NAV	https://www.sciencedirect.com/science/article/pii/S0888754302967996
LGR	https://academic.oup.com/mend/article/14/8/1257/2747774
PPP1R12	https://onlinelibrary.wiley.com/doi/epdf/10.1002/bies.10069
PPFIA	https://www.ncbi.nlm.nih.gov/pmc/articles/PMC6298421/
BTG	https://www.ncbi.nlm.nih.gov/pmc/articles/PMC4790355/
OPTC/EPYC	https://bmcevolbiol.biomedcentral.com/articles/10.1186/s12862-018-1310-2
SOX-D	https://evodevojournal.biomedcentral.com/articles/10.1186/2041-9139-5-15
PLEKHA	http://www.ensembl.org/Homo_sapiens/Gene/Compara_Paralog?db=core;g=ENSG00000105559;r=19:48837097-48868632
MDM	https://www.sciencedirect.com/science/article/pii/S1096495910001028
AVPR1	https://www.sciencedirect.com/science/article/pii/S1055790313000742#b0210
BCAT	http://www.ensembl.org/Homo_sapiens/Gene/Compara_Paralog?db=core;g=ENSG00000060982;r=12:24810022-24949459
TH-PAH	http://www.ensembl.org/Homo_sapiens/Gene/Compara_Paralog?db=core;g=ENSG00000110841;r=12:27523431-27695564
PPFIBP	https://www.nature.com/articles/s41467-018-04136-5.pdf?origin=ppub
TPH	https://www.sciencedirect.com/science/article/pii/S0378111908004393#fig1

## Sheet: d) Salmon synteny
3R OHNOLOGUES	MYOD1			3R OHNOLOGUES	MYOD2			MYOD1-type		MYOD2-type		2R PRO-ORTHOLOGUE
MYOD1 LOCUS	MEDAKA	TETRAODON	ZEBRAFISH	MYOD2 LOCUS	MEDAKA	TETRAODON	ZEBRAFISH	SALMON				SPOTTED GAR
MYOD1	6: 4,499,481	13: 13,278,496	25: 31,421,253	MYOD2	3: 325,152	5: 12,393,447	x	23: 36,367,966	10: 71,123,748	11: 32,784,618	26: 41,460,743	LG27: 5,124,309
TNNT3a	6: 4,482,594	13: 13,271,213	25: 31,405,266	TNNT3b	3: 354,679	5: 12,395,744	7: 39,444,843	23: 36,376,632	10: 71,101,358	-	26: 41,434,039	LG27: 5,137,211
LSP1a	6: 4,436,281	x	25: 31,323,970	LSP1b	x	5: 12,414,325	7: 39,410,180	23: 36,391,313	10: 71,018,213	11: 45,776,593	-	LG27: 5,153,663
IMMP2L	6: 4,798,883	13: 13,779,033	25: 21,296,588	IMMP1L	3: 21,930,028	x	7: 16,033,273	16: 10,025,002	10: 101,659,622	11: 35,939,177	26: 34,621,397	LG27: 9,691,718
pdcd2L	6: 4,809,210	x	25: 30,442,389	PDCD2	3: 22,980,133	5: 3,660,560	x					x
GLG1a	6: 4,710,931	13: 13,173,037	25: 37,219,187	GLG1b	3: 606,288	5: 12,345,064	18: 5,917,625	23: 35,982,154	10: 71,445,136	-	26: 45,554,693	LG23: 1,706,491
GPR37a	6: 4,198,311	13: 13,167,053	25: 27,493,444	GPR37b	23:12,360,259	x	4: 3,980,247	23: 37,558,516	10: 69,878,262	-	-	LG27: 17,694,961
SYT9b	6: 21,030,750	x	25: 15,841,670	SYT9a	3: 21,479,006	5: 4,459,512	18: 28,988,373	16: 11,531,351	10: 100,019,221	11: 23,473,272	26: 24,604,582	LG27:8,887,231
TNNI2a	6: 6,284,071	13: 13,233,445	25: 31,222,069	TNNI2b	-	5:12,360,348	7: 39,399,747	23: 36,541,741	10: 70,910,873	-	26: 41,224,581	LG27: 5,222,464
CART1	6: 24,550,729	13: 12,692,265	x	CART2	3: 3,478,481	5: 12,555,769	7:52,962,632	-	10: 14,078,977	11: 30,520,619	26: 37,712,554	LG3: 44,963,754
si:ch211-219a15.3	6: 19,131,045	13: 5,152,675	18: 15,770,461	C1QTNF4	22: 27,246,041	5:12,462,883	7: 38,600,150	16: 16,424,882	10: 94,609,080	11: 9,226,163	26: 9,253,192	LG27:12,579,205
PRC1a	6: 13,109,933	13: 11,600,294	25: 7,435,291	PRC1b	22: 27,347,394	5:12,471,485	7: 50,353,297	23: 44,420,886	10: 112,835,850	11: 37,524,340	26: 33,858,460	LG3: 44,733025
FOXB1a	6: 14,817,456	13: 7,632,617	25: 34,154,171	FOXB1b	3: 35,159,449	x	7:29,461,060	23: 48,544,701	10: 115,989,099	11: 44,132,612	26: 42,912,526	LG3: 53,528,076
FTH1b	6:13,475,407		25: 3,058,924	FTH1a	3: 17,888,419		7: 12,927,944	23: 36,353,252	10: 71,132,705	-	-	LG27: 15,166,622
PRR33	6: 4,470,020	13: 13,264,682	25: 31,388,899	-	-	-	-	23: 36,389,408	10: 71,083,429	-	-	LG27: 5,158,835
DNAJC24	6: 4,915,839	13: 13,294,432	25: 36,249,275	-	-	-	-	-	10: 100,764,720	-	-	LG27: 5,124,327
DUS2	6: 4,832,923	13: 13,294,432	25: 36,249,275	-	-	-	-	-	10: 102,133,178	-	-	LG23: 16,630,229
SYT8	6: 3,958,412	13: 13,222,402	x	-	-	-	-	23: 36,567,920	10: 70,832,510	-	-	LG27: 5,250,871
RFWD3	6: 4,690,249	13: 13,163,911	x	-	-	-	-	23: 35,966,027	10: 71,488,899	-	-	LG23: 1,688,152
IQUB	6: 4,318,400	13: 13,658,958	25: 27,873,671	-	-	-	-	23: 37,404,063	10: 70,150,618			LG8: 17,942,940
POT1	6: 4,152,641	13: 13,026,935	25: 31,405,738	-	-	-	-	23: 37,576,756	10: 69,823,058	-	-	x
DLD	6: 3,987,555	13: 13,210,587	25: 31,877,705	-	-	-	-	-	-	-	-	LG8:18,467,396
FTL	-	-	25: 31,424,850					-	-	-	-	LG27:5,114,336
-	-	-	-	NDuFS3	22: 27,287,316	5:12,466,591	7: 38,588,866	-	-	11: 9,221,145	26: 9,246,221	LG27: 12,563,611
-	-	-	-	CRTC3	3: 3,586,918	5:12,516,753	7: 50,548,074	-	-	11: 37,031,768	-	LG3: 44,829,322
-	-	-	-	IQGAP1	3: 3,547,041	5:12,531,037	7: 50,641,919	-	-	11: 37,128,479	-	LG3: 44,868,304
-	-	-	-	SERINC4	3: 3,708,919	5:12,491,729	7: 50,448,478	-	-	11: 37,374,961	-	LG27: 5,137,222
-	-	-	-	HYPK	22: 27417507	5:12,485,230	7: 50,407,575	-	-	11: 37,418,093	-	LG3: 44,768,634
-	-	-	-	MFAP1	22: 27417507	5:12,482,430	7: 50,399,627	-	-	11: 37,439,907	26: 37,842,815	LG3: 44,763,017
-	-	-	-	ADAMTSL5	3: 3,651,137	5:12,498,544	7: 50,475,703	-	-	11: 37,344,398	-	LG3: 44,790,617
-	-	-	-	HDDC3	22: 27387039	5:12,480,762	7: 50,395,002	-	-	11: 37,473,954	26: 32,025,954	x
-	-	-	-	VPS33b	22: 27363655	5:12,477,009	7: 50,376,097	-	-	11: 37,509,021	26: 33,847,239	LG3: 44,744,214
-	-	-	-	CDKN2AIP	3: 3,452,342	5: 12,559,224	7: 52,949,847	-	-	11: 33,433,393	26: 37,717,768	x
-	-	-	-	ATP6V0D1	3: 443,579	5:12,428,094	7: 35,086,369			-	26: 44,361,139	x
	MYOD1 LOCUS-LINKED				MYOD2 LOCUS-LINKED							MYOD LOCUS-LINKED
												OTHER MRF LOCUS-LINKED
